# Supplementary material for: The Effects of Edaphic Factors on Riparian Plants in the Middle and Lower Reaches of the Hanjiang River, China
Source: Plants (Basel). 2022 Feb 16;11(4):531. doi: 10.3390/plants11040531 (PMC8874981; doi:10.3390/plants11040531)
Supplement: Supplementary file 1 [file plants-11-00531-s001.zip]

Archive with 1 entries (1 files):
- plants-1584447-supplementary.pdf
